# Supplementary material for: Maternal–Neonatal Outcomes of Obstetric Deliveries Performed in Negative Pressure Isolation Rooms during the COVID-19 Omicron Variant Pandemic in Taiwan: A Retrospective Cohort Study of a Single Institution
Source: J Clin Med. 2022 Sep 16;11(18):5441. doi: 10.3390/jcm11185441 (PMC9502114; doi:10.3390/jcm11185441)
Supplement: Supplementary file 1 [file jcm-11-05441-s001.zip]

Archive with 1 entries (1 files):
- jcm-1885227-supplementary.pdf
